# Supplementary material for: Association of surfactant protein D gene polymorphism with susceptibility to gestational diabetes mellitus: a case–control study
Source: BMC Pregnancy Childbirth. 2022 Mar 22;22:231. doi: 10.1186/s12884-022-04541-1 (PMC8939171; doi:10.1186/s12884-022-04541-1)
Supplement: Supplementary file 2 — Additional file 2. [file 12884_2022_4541_MOESM2_ESM.xlsx]

## Sheet: GDM
Surfactant protein D gene polymorphisms and baseline characteristics of GDM patients. Genotypes for Met31Thr, fasting glucose, glucose 1h post overload, glucose 2h post overload, HbA1c and SP-D serum levels, age and Body Mass Index of gestational diabetes patients.
Met11Thr	FPG（mmol/L）	OGTT1h（mmol/L）	OGTT2h（mmol/L）	HBA1C（%）	NO.	s-SP-D	AGE	BMI
CT	5.14	10.39	9.31	5.1	1	25.75	34	25.51
CT	5.23	10.71	9.85	4.7	2	12.18	38	23.28
TT	5.47	9.9	8.67	5	3	28.77	28	22.58
CT	4.41	10.49	7.75	4.9	4	10.59	40	20.96
CT	4.42	10.02	6.89	4.7	5	25.44	34	27.29
CT	4.87	9.94	8.85	5.3	6	8.78	34	27.36
CT	4.24	9.8	8.93	4.6	7		26	27.34
CT	4.51	11.18	10.16	5.1	8	6.54	29	22
CT	4.19	9.34	8.76	5.1	9	7.58	28	22.6
TT	4.77	9.62	10.07	4.9	10	25.75	27	26.01
CC	4.16	9.96	9.34	4.3	11	19.68	33	24.39
CT	5.24	8.82	7.31	4.8	12	22.16	30	26.04
CT	5.6	9.8	8.7	4.6	13	28.97	34	27.7
CC	4.44	11.66	4.39	4.5	14	43.65	34	26.45
CT	4.47	8.73	8.94	5	15	10.73	26	26.79
CT	4.27	7.32	9.26	4.9	16	13.08	28	26.04
CC	4.4	9.54	8.87	5	17	14.43	34	23.62
CT	4.45	6.29	8.75	4.8	18	18.02	26	26.93
CT	5.24	9.98	7.89	4.9	19	8.96	32	27.27
CT	4.42	10.03	7.53	4.6	20		34	24.14
CC	5.35	11.81	9.45	5.5	21		24	24.3
CC	4.41	10.35	8.3	4.5	22	17.26	31	26.95
TT	4.69	10.19	9.92	5	23		28	23.56
CT	4.48	8.68	8.61	5.1	24	15.95	30	25.07
CT	5.44	9.47	7.56	5.7	25		29	20.43
CC	4.13	10.63	9.91	4.8	26	8.24	29	24.77
TT	4.65	9.93	9.4	4.8	27		39	26.84
CC	5.15	6.79	6.2	4.5	28	10.13	28	27.65
CT	4.35	8.15	8.69	4.9	29	61.81	33	30.04
CT	5.27	10.86	7.55	4.7	30	15.51	28	27.99
CC	5.01	10.93	8.86	4.5	31	68.7	31	24.95
CC	4.41	10.13	5.16	4.4	32	9.63	34	26.91
CC	4.34	9.86	8.85	5.4	33	21.2	33	26.95
CC	4.83	10	8.01	4.9	34		36	24.46
TT	4.09	9.98	9	4.6	35		34	27.24
CC	4.58	6.99	8.76	5	36	63.23	31	21.87
CC	4.16	9.96	9.34	4.3	37	33.76	33	24.39
CC	3.47	10.02	8.32	5.2	38		28	29.23
CT	4.35	8.51	9.84	4.8	39		36	25.71
CT	4.56	10.54	9.68	4.6	40	21.92	31	24.74
CT	3.57	9.63	9.4	4.1	41	11.6	30	25.48
CT	4.6	9.24	9.5	4.9	42		30	25.97
CC	5.15	9.13	8.26	5.2	43	18.38	26	22.76
TT	5	9.68	10.86	4.4	44	14.42	29	22.77
CT	4.76	10.02	7.87	5	45	12.54	29	27.3
CT	5.12	11.58	9.87	4.6	46	39.16	28	32.05
CT	4.62	10.77	9.57	4.7	47	47.9	32	23.41
CT	4.18	9.69	8.75	4.6	48	13.29	25	24.03
CT	4.59	9.88	8.67	4.9	49	13.82	31	27.48
CC	5.09	10.42	7.91	5	50	38.83	38	25.78
CT	5.04	11.08	8.39	5	51	20.83	25	29.06
CC	5.04	11.33	9.28	4.8	52	143.96	32	23.71
CT	4.8	12.79	11.19	5.2	53	42.04	26	26.17
CC	4.28	10.54	10.47	4.5	54	33.04	33	23.43
CT	4.72	12.61	9.27	5.8	55	34.55	32	22.31
TT	5.1	9.18	6.24	4.6	56		25	27.81
CT	4.36	10.63	8.79	4.8	57		27	24.97
CT	4.67	10.6	7.15	4.9	58	6.25	29	26.11
CT	5.57	12.33	9.34	5	59	6.97	30	24.22
CT	4.39	8.66	8.63	4.6	60		34	27.7
CT	5.4	9.02	7.07	5.3	61	25.5	42	27.95
CT	4.32	9.67	9.28	5.3	62	3.01	27	27.28
CT	4.62	10.65	7.34	4.8	63	6.1	35	27.21
CT	4.22	6.85	9.45	5.5	64	13.46	27	26.22
CT	4.13	8.88	8.79	4.7	65	121.79	29	23.32
CT	5.1	9.46	6.77	5.2	66	29.96	28	28.03
CT	4.76	10.99	7.96	5.1	67	21.2	37	26.37
CT	5.17	8.56	6.69	4.4	68	9.09	33	24.23
CC	4.98	12.3	8.99	5.2	69	39.91	29	25.78
CC	4.29	5.23	5.53	4.8	70	28.62	34
TT	4.48	9.24	8.79	4.8	71	34.12	35
CT	4.95	10.51	7.39	5.7	72		38	26.78
CT	5.04	10.52	9.74	5.6	73		34	32.63
CT	4.14	9.7	8.63	4.7	74		29	24.56
TT	4.31	8.06	8.22	4.9	75	60.25	29	25.67
CT	4.7	10.65	8.77	5.7	76	26.29	32	27.69
CC	5.13	7.3	6.63	4.5	77	41.78	31	28.31
CC	4.37	8.86	9.62	5	78	68.46	33	27.93
CT	5.19	10.38	8.63	4.9	79		32	26.4
CT	3.97	9.06	10.31	5.6	80		34	26.67
CC	4.93	10.25	9.59	5.3	81		35	29.83
CC	5.5	7.43	6.91	4.7	82	53.45	26	24.93
CT	5.12	10.99	10.62	5.3	83		33	26.67
CT	4.41	10.5	9.58	5.2	84		33	25.2
CT	5.23	6.59	5.54	4.8	85		30	27.58
CT	4.58	7.46	8.61	5.4	86		29	26.67
CT	4.65	8.7	8.7	4.8	87	22.92	35	25.03
CC	4	9.94	8.55	4.8	88	40.43	35	22.68
CC	4.58	10.54	6.64	5.4	89	65.58	25	27.43
CT	4.55	12.87	3.4	5.3	90		37	23.05
CC	4.17	10.67	9.81	5.5	91		36	24.97
CT	4.3	10.09	8.46	5	92		28
CT	4.5	10.84	7.35	5	93	68.05	30	23.34
CT	5.32	11.32	8.14	5.4	94		39	31.33
CC	4.29	9.95	10.54	5.2	95		34	24.01
TT	5.24	7.78	6.82	5.6	96	35.65	36	29.48
CC	4.39	10.03	8.75	4	97		27	27.73
CT	5.12	11.37	8.63	4.8	98		37	27.54
CT	5.36	7.19	6.94	5.1	99		30	27.81
