# Supplementary material for: Association of surfactant protein D gene polymorphism with susceptibility to gestational diabetes mellitus: a case–control study
Source: BMC Pregnancy Childbirth. 2022 Mar 22;22:231. doi: 10.1186/s12884-022-04541-1 (PMC8939171; doi:10.1186/s12884-022-04541-1)
Supplement: Supplementary file 3 — Additional file 3. [file 12884_2022_4541_MOESM3_ESM.xls]

## Sheet: controls
Surfactant protein D gene polymorphisms and baseline characteristics of controls. Genotypes for Met31Thr, fasting glucose, glucose 1h post overload, glucose 2h post overload, HbA1c and SP-D serum levels, age and Body Mass Index of controls.
Met11Thr	FPG（mmol/L）	OGTT1h（mmol/L）	OGTT2h（mmol/L）	HBA1C（%）	NO	s-SP-D	AGE	BMI
CC	4.41	7.29	6.1	4.5	1	11.24	26	22.83
TT	4.58	6.46	7.09	4.8	2	27.36	22	33.52
TT	4.28	8.52	7.36	4.8	3	17.53	33	25.53
	4.25	7.85	7.38	4.9	4	19.22	30	22.51
CT	4.15	6.3	6.47	4.5	5	22.67	32	28.11
	4.5	5.57	7.67	4.5	6	25.02	25	25.78
CT	4.44	6.53	6.72	4.9	7	26.72	30	26.72
CT	4.49	6.56	5.78	4.9	8	45.73	26	27.59
CT	4.54	8.25	8.11	6.6	9	26.51	29	22.6
CT	4.29	8.54	7.51	4.8	10	38.17	23	22.83
CC	4.39	7.75	5.49	4.9	11	26.46	34	30.49
CC	4.21	9.6	8.49	4.6	12	26.59	29	26.08
CT	4.1	5.76	5.16	5.1	13	15.93	26	26
CC	4.44	8.19	7.99	4.5	14	26.4	29	21.86
TT	3.98	8.93	7.56	4.7	15	21.03	26	26.45
CT	4.78	5.88	5.32	4.8	16	26.73	30	23.01
CT	4.63	8.26	5.41	4.7	17	9.85	27	27.87
CT	4.36	6.43	7.12	4.6	18	36.58	26	25.67
CC	4.67	6.12	6.68	5.1	19	20.58	37	25.39
CT	4.33	7.82	6.74	4.6	20	22.83	30	26.57
TT	3.99	6.77	7.13	4.8	21	34.44	26	24.26
CC				4.8	22	18.5	35	27.7
TT	4.64	6.83	6.32	4.7	23	42.25	33	24.22
TT	4.58	7.78	6.93	4.8	25	19.33	29	24.01
TT	4.69	7.52	6.41	5.2	26	11.37	32	26.53
TT	4.22	7.71	6.67	4.7	27	17.21	27	32.67
CC	4.79	9.54	8.15	4.5	28	23.2	27	26.4
CC	4.21	6.56	6.78	4.6	29	23.32	24	23.24
CC					30	21.62	32	21.94
CT	4.12	9.7	7.62	4.5	31	12.54	32	27.34
TT	4.49	7.79	6.03	5	32	33.72	26	29.32
CC	4.11	7.91	5.88	4.8	33	12.22	29	24.88
CC	4.24	8.04	3.67	4.8	34	38.99	25	24.09
CC	4.56	5.51	7.72	5	35	11.48	29	23.98
CT	4.47	7.73	6.68	4.7	36	11.62	32	25.91
CC	4.8	8.06	7.48	4.9	37	11.24	36	28.28
TT	3.89	8.14	7.1	4.8	38	24.41	26	27.12
CT	3.81	8.21	7.36	4.9	39	43.06	34	29.05
CT	4.7	8.26	7.94	4.7	40	20.29	31	25.95
CC	4.96	7.85	6.66	4.8	41	14.01	34	28.59
CC	4	8.34	6.78	4.7	42	23.38	30	19.68
TT	4.94	8.72	6.27	5.1	43	68.33	34	24.88
CC	4.56	8.78	4.13	4.8	44	18.03	31	23.42
CT	4.8	8.01	6.99	4.2	45	19.22	30	29.24
TT	5.03		6.07	4.5	46	24.74	25	25.78
CT	4.47	7.4	5.41	5.2	47	18.48	35	24.86
CT	4.11	5.79	6.94	4.5	48		36	22.83
CC				5.5	49	40.11	44	30.38
TT	4.22	7.71	6.67	4.7	50	27.36	27	32.88
CT	4.86	9.79	8.41	4	65		26	23.44
TT	4.19	6.52	6.65	4.8	82		26	23.63
CT	4.39	4.8	6.89	4.9	83		34	27.82
CT	4.25	7.93	5.82	4.9	90		27	24.27
CC	4.61	7.96	5.95	4.4	91		33	20.96
TT	4.2	8.33	6.21	5.1	92		35	26.05
CT	4.43	8.07	7.23	5.3	93		27	26.56
CC	4.06	4.63	5	4.6	94		28	25.97
CT	4.69	8.37	7.63	5.2	96		31	31.64
TT	4.51	9.18	7.58	4.9	97		32	29.92
CT	4.41	6.9	5.29	5.1	99		27	24.22
CT	4.68	6.84	5.94	4.7	100		34	25.64
